# Supplementary material for: The Role of Google Scholar in Evidence Reviews and Its Applicability to Grey Literature Searching
Source: PLoS One. 2015 Sep 17;10(9):e0138237. doi: 10.1371/journal.pone.0138237 (PMC4574933; doi:10.1371/journal.pone.0138237)
Supplement: S1 Fig — Search results by page for 7 case studies (see Table 2 for descriptions), for a) full text and b) title searches. Results displayed are for the total number of extractable records in Google Scholar. (XLSX) [file pone.0138237.s001.xlsx]

## Sheet: Sheet1
SR1 - full text search																						SR1 - title search
SR2 - full text search																						SR2 - title search
SR3 - full text search																						SR3 - title search
SR4 - full text search																						SR4 - title search
SR5 - full text search																						SR5 - title search
SR6 - full text search																						SR6 - title search
SR7 - full text search																						SR7 - title search
